# Supplementary material for: Side Effects in Time Discounting Procedures: Fixed Alternatives Become the Reference Point
Source: PLoS One. 2016 Oct 21;11(10):e0165245. doi: 10.1371/journal.pone.0165245 (PMC5074525; doi:10.1371/journal.pone.0165245)
Supplement: S2 File — (ZIP) [file pone.0165245.s002.zip]

Archive with 1 entries (1 files):
- baza PLOS side effects.sav
